# Supplementary material for: Characterization of population-based variation and putative functional elements for the multiple-cancer susceptibility loci at 5p15.33
Source: F1000Res. 2014 Oct 2;3:231. [Version 1] doi: 10.12688/f1000research.5186.1 (PMC4654438; doi:10.12688/f1000research.5186.1)
Supplement: Genotype data for 1627 variants on 5p15.33 (hg19, chr5: 1,243,287–1,355,002) for 1074 individuals from 14 populations — Data were retrieved for 1627 variants on 5p15.33 (hg19, chr5: 1,243,287–1,355,002) for all individuals in the 14 populations (1092 individuals) included in the 1000 Genomes project (2012 February release). Eighteen potentially related individuals were removed, which resulted in 1074 individuals. [file f1000research-3-5532-s0000.tgz]

Archive with 1 entries (1 files):
- 9c57cd52-fcde-4756-8723-adfff0cc5f56_Genotype_data_for_1627_variants_on_5p15.33.csv
