# Supplementary material for: Characterization of population-based variation and putative functional elements for the multiple-cancer susceptibility loci at 5p15.33
Source: F1000Res. 2014 Oct 2;3:231. [Version 1] doi: 10.12688/f1000research.5186.1 (PMC4654438; doi:10.12688/f1000research.5186.1)
Supplement: Supplementary file 2 [file f1000research-3-5532-s0001.tgz › 71ef00a7-57db-486d-a9b8-95b6f45d153a.xlsx]

## Sheet: S Table 3
Supplementary table 1. Recombination hotspot inference summary
Ancestral Group	Largest LR within the region		LR	Extended region		Size (kb)
	Start	Stop		Start	Stop
EUR	1271427	1273427	102.332	1270427	1277427	7
EUR	1290427	1292427	398.13	1285427	1293427	8
EUR	1299427	1301427	50.1076	1297427	1301427	4
EUR	1307427	1309427	464.335	1306427	1309427	3
EA	1273699	1275699	20.0522	1271699	1275699	4
EA	1290699	1292699	192.86	1288699	1292699	4
EA	1298699	1300699	46.5064	1298699	1301699	3
EA	1306699	1308699	148.874	1305699	1308699	3
AMR	1271427	1273427	47.1666	1271427	1277427	6
AMR	1290427	1292427	400.786	1286427	1293427	7
AMR	1298427	1300427	38.8835	1298427	1301427	3
AMR	1307427	1309427	356.59	1306427	1309427	3
AFR	1271427	1273427	38.8221	1271427	1275427	4
AFR	1278427	1280427	36.1562	1278427	1280427	2
AFR	1289427	1291427	202.407	1285427	1294427	9
AFR	1298427	1300427	77.3293	1298427	1301427	3
AFR	1306427	1308427	133.165	1306427	1309427	3
LR = likelihood ratio; AFR = African ancestry; EUR = European ancestry; AM = American ancestry; EA = East Asian ancestry.
