# Supplementary material for: Characterization of population-based variation and putative functional elements for the multiple-cancer susceptibility loci at 5p15.33
Source: F1000Res. 2014 Oct 2;3:231. [Version 1] doi: 10.12688/f1000research.5186.1 (PMC4654438; doi:10.12688/f1000research.5186.1)
Supplement: Supplementary file 3 [file f1000research-3-5532-s0002.tgz › 34b5107e-145a-4cd3-883e-38b360fadaa5.xlsx]

## Sheet: S Table 2
Supplemental Table 2. All possible surrogate markers by ancestral group and their rank for the 23 cancer-associated SNPs based on a R2 ≥0.60, maximum inter-marker distance of 200kb, and minimum MAF of 0.05.
AFR	Rank	Surrogate	R2		EUR	Rank	Surrogate	R2		AM	Rank	Surrogate	R2		EA	Rank	Surrogate	R2
rs10069690	1	rs7734992	0.767		rs10069690	1	rs72709458	0.619		rs10069690		None			rs10069690	1	rs72709458	0.884
rs10069690	2	rs10054203	0.663		rs13167280		None			rs13167280	1	rs13156167	0.64		rs13167280		None
rs13167280		None			rs1801075	1	rs6554759	1		rs1801075	1	rs6554759	1		rs1801075		None
rs1801075	1	rs42269	0.783		rs1801075	2	rs10073340	0.983		rs1801075	2	rs10073340	0.917		rs2242652	1	rs72709458	0.924
rs1801075	2	rs10073340	0.683		rs1801075	3	rs34880677	0.974		rs1801075	3	rs35595862	0.896		rs2735845	1	rs428499	0.83
rs2242652	1	rs72709458	0.696		rs1801075	4	rs35595862	0.932		rs1801075	4	rs12332579	0.896		rs2735845	2	rs410805	0.83
rs2242652	2	rs4975538	0.64		rs1801075	5	rs12332579	0.908		rs1801075	5	rs34880677	0.896		rs2735845	3	rs2853667	0.601
rs2242652	3	rs7726159	0.622		rs1801075	6	rs71575565	0.741		rs1801075	6	rs71575565	0.776		rs2736098	1	rs2853669	0.808
rs2735845		None			rs2242652	1	rs72709458	0.723		rs2242652	1	rs72709458	0.776		rs2736098	2	rs2736109	0.792
rs2736098	1	rs2736109	0.782		rs2735845	1	rs116713268	0.9		rs2735845	1	rs410805	0.778		rs2736098	3	rs2853672	0.649
rs2736098	2	rs2853669	0.77		rs2735845	2	rs410805	0.752		rs2735845	2	rs428499	0.691		rs2736098	4	rs2735940	0.649
rs2736098	3	rs2736107	0.686		rs2735845	3	rs428499	0.64		rs2736098	1	rs2736107	0.735		rs2736100	1	rs7713218	0.913
rs2736100	1	rs7713218	0.73		rs2736098	1	rs2853669	0.734		rs2736098	2	rs2853669	0.676		rs2736100	2	rs7705526	0.83
rs2736100	2	rs7725218	0.706		rs2736098	2	rs2736107	0.635		rs2736100	1	rs7725218	0.779		rs2736100	3	rs7726159	0.804
rs2736100	3	rs7717443	0.654		rs2736100		None			rs2736100	2	rs7713218	0.764		rs2736100	4	rs7725218	0.804
rs2736108	1	rs2736109	0.875		rs2736108	1	rs2853669	0.936		rs2736100	3	rs7726159	0.692		rs2736100	5	rs4449583	0.791
rs2736108	2	rs2853669	0.798		rs2736108	2	rs2736107	0.896		rs2736100	4	rs4449583	0.667		rs2736100	6	rs10866498	0.791
rs2736108	3	rs2736107	0.781		rs2853668		None			rs2736100	5	rs7717443	0.635		rs2736100	7	rs7717443	0.772
rs2853668		None			rs2853676		None			rs2736100	6	rs2853672	0.631		rs2736100	8	rs4975538	0.647
rs2853676		None			rs31489	1	rs457130	0.968		rs2736100	7	rs2735940	0.631		rs2736100	9	rs7734992	0.61
rs31489	1	rs414965	0.976		rs31489	2	rs383009	0.952		rs2736100	8	rs10866498	0.631		rs2736108	1	rs2736109	0.883
rs31489	2	rs3816659	0.968		rs31489	3	rs3816659	0.947		rs2736108	1	rs2736107	0.937		rs2736108	2	rs2736107	0.826
rs31489	3	rs457130	0.935		rs31489	4	rs381949	0.936		rs2736108	2	rs2853669	0.805		rs2736108	3	rs2853669	0.605
rs31489	4	rs28379291	0.929		rs31489	5	rs414965	0.936		rs2736108	3	rs2736109	0.613		rs2853668	1	rs2853667	0.849
rs31489	5	rs10078017	0.929		rs31489	6	rs462608	0.933		rs2853668	1	rs2853667	0.643		rs2853676	1	rs7449190	0.627
rs31489	6	rs6866783	0.913		rs31489	7	rs111986123	0.925		rs2853676	1	rs74682426	0.623		rs31489	1	rs414965	1
rs31489	7	rs61574973	0.911		rs31489	8	rs31487	0.889		rs31489	1	rs414965	0.975		rs31489	2	rs31490	1
rs31489	8	rs27069	0.888		rs31489	9	rs37008	0.887		rs31489	2	rs457130	0.962		rs31489	3	rs31487	1
rs31489	9	rs13355267	0.884		rs31489	10	rs27996	0.886		rs31489	3	rs3816659	0.962		rs31489	4	rs13178866	1
rs31489	10	rs4530805	0.881		rs31489	11	rs31490	0.884		rs31489	4	rs381949	0.89		rs31489	5	rs11133729	1
rs31489	11	rs4404721	0.881		rs31489	12	rs27069	0.883		rs31489	5	rs31490	0.879		rs31489	6	rs460073	0.987
rs31489	12	rs37011	0.88		rs31489	13	rs37009	0.882		rs31489	6	rs462608	0.868		rs31489	7	rs459961	0.987
rs31489	13	rs37007	0.841		rs31489	14	rs31484	0.88		rs31489	7	rs383009	0.851		rs31489	8	rs457130	0.987
rs31489	14	rs381949	0.783		rs31489	15	rs40182	0.877		rs31489	8	rs13178866	0.839		rs31489	9	rs456366	0.987
rs31489	15	rs13178866	0.783		rs31489	16	rs37011	0.873		rs31489	9	rs466502	0.829		rs31489	10	rs455433	0.987
rs31489	16	rs31487	0.783		rs31489	17	rs27070	0.873		rs31489	10	rs460073	0.829		rs31489	11	rs421629	0.987
rs31489	17	rs6866294	0.757		rs31489	18	rs37007	0.872		rs31489	11	rs459961	0.829		rs31489	12	rs31484	0.987
rs31489	18	rs462608	0.752		rs31489	19	rs40181	0.872		rs31489	12	rs455433	0.829		rs31489	13	rs462608	0.974
rs31489	19	rs370348	0.692		rs31489	20	rs460073	0.871		rs31489	13	rs421284	0.829		rs31489	14	rs40181	0.974
rs31489	20	rs383009	0.688		rs31489	21	rs459961	0.871		rs31489	14	rs370348	0.829		rs31489	15	rs37007	0.974
rs31489	21	rs31490	0.682		rs31489	22	rs456366	0.871		rs31489	15	rs37011	0.826		rs31489	16	rs27069	0.974
rs31489	22	rs466502	0.66		rs31489	23	rs455433	0.871		rs31489	16	rs111986123	0.82		rs31489	17	rs381949	0.974
rs31489	23	rs13356727	0.66		rs31489	24	rs11133729	0.869		rs31489	17	rs456366	0.819		rs31489	18	rs3816659	0.974
rs31489	24	rs2447853	0.653		rs31489	25	rs370348	0.869		rs31489	18	rs421629	0.819		rs31489	19	rs27996	0.974
rs31489	25	rs40182	0.638		rs31489	26	rs466502	0.864		rs31489	19	rs31484	0.819		rs31489	20	rs27070	0.974
rs31489	26	rs37010	0.638		rs31489	27	rs37010	0.86		rs31489	20	rs37007	0.815		rs31489	21	rs370348	0.962
rs31489	27	rs460073	0.637		rs31489	28	rs421284	0.85		rs31489	21	rs27069	0.815		rs31489	22	rs37011	0.962
rs31489	28	rs459961	0.637		rs31489	29	rs421629	0.83		rs31489	22	rs42269	0.815		rs31489	23	rs111986123	0.961
rs31489	29	rs455433	0.637		rs31489	30	rs13178866	0.83		rs31489	23	rs28379291	0.813		rs31489	24	rs466502	0.95
rs31489	30	rs421284	0.637		rs31489	31	rs6866783	0.817		rs31489	24	rs11133729	0.809		rs31489	25	rs421284	0.95
rs31489	31	rs37008	0.626		rs31489	32	rs28379291	0.817		rs31489	25	rs10078017	0.8		rs31489	26	rs37009	0.948
rs380286	1	rs460073	0.848		rs31489	33	rs10078017	0.817		rs31489	26	rs27996	0.8		rs31489	27	rs37008	0.948
rs380286	2	rs459961	0.848		rs31489	34	rs2447853	0.808		rs31489	27	rs37010	0.795		rs31489	28	rs37010	0.938
rs380286	3	rs455433	0.848		rs31489	35	rs42269	0.749		rs31489	28	rs37008	0.795		rs31489	29	rs6866783	0.936
rs380286	4	rs421284	0.848		rs31489	36	rs6866294	0.747		rs31489	29	rs31487	0.795		rs31489	30	rs6866294	0.936
rs380286	5	rs466502	0.798		rs31489	37	rs13356727	0.747		rs31489	30	rs4404721	0.788		rs31489	31	rs4530805	0.936
rs380286	6	rs370348	0.747		rs31489	38	rs13355267	0.733		rs31489	31	rs6866783	0.787		rs31489	32	rs28379291	0.936
rs380286	7	rs2447853	0.725		rs31489	39	rs61574973	0.712		rs31489	32	rs40182	0.786		rs31489	33	rs13356727	0.936
rs380286	8	rs40181	0.72		rs31489	40	rs4404721	0.712		rs31489	33	rs37009	0.786		rs31489	34	rs11133727	0.936
rs380286	9	rs13356727	0.72		rs31489	41	rs4530805	0.703		rs31489	34	rs2447853	0.778		rs31489	35	rs10078017	0.936
rs380286	10	rs381949	0.701		rs31489	42	rs2735945	0.665		rs31489	35	rs61574973	0.776		rs31489	36	rs383009	0.935
rs380286	11	rs13178866	0.701		rs31489	43	rs2853666	0.649		rs31489	36	rs4530805	0.775		rs31489	37	rs13355267	0.924
rs380286	12	rs462608	0.669		rs31489	44	rs6554758	0.648		rs31489	37	rs40181	0.758		rs31489	38	rs6554758	0.923
rs380286	13	rs31487	0.661		rs31489	45	rs2736102	0.644		rs31489	38	rs27070	0.739		rs31489	39	rs61574973	0.923
rs380286	14	rs421629	0.63		rs31489	46	rs60622800	0.639		rs31489	39	rs6866294	0.703		rs31489	40	rs60622800	0.923
rs380286	15	rs31490	0.63		rs31489	47	rs11133727	0.63		rs31489	40	rs2736102	0.684		rs31489	41	rs4404721	0.923
rs380286	16	rs383009	0.614		rs380286	1	rs421629	1		rs31489	41	rs13355267	0.66		rs31489	42	rs40182	0.922
rs380286	17	rs40182	0.603		rs380286	2	rs13178866	1		rs31489	42	rs13356727	0.659		rs31489	43	rs42269	0.922
rs380286	18	rs37010	0.603		rs380286	3	rs466502	0.969		rs31489	43	rs2735945	0.645		rs31489	44	rs2735945	0.911
rs401681	1	rs460073	0.975		rs380286	4	rs11133729	0.964		rs31489	44	rs11133727	0.627		rs31489	45	rs2853666	0.852
rs401681	2	rs459961	0.975		rs380286	5	rs421284	0.953		rs31489	45	rs2853666	0.621		rs31489	46	rs2736102	0.826
rs401681	3	rs455433	0.975		rs380286	6	rs31484	0.953		rs31489	46	rs6554758	0.617		rs31489	47	rs2447853	0.757
rs401681	4	rs421284	0.975		rs380286	7	rs370348	0.953		rs31489	47	rs60622800	0.617		rs31489	48	rs380145	0.696
rs401681	5	rs466502	0.919		rs380286	8	rs460073	0.943		rs380286	1	rs466502	1		rs31489	49	rs27071	0.684
rs401681	6	rs370348	0.88		rs380286	9	rs459961	0.943		rs380286	2	rs460073	1		rs31489	50	rs13170453	0.684
rs401681	7	rs2447853	0.856		rs380286	10	rs456366	0.943		rs380286	3	rs459961	1		rs31489	51	rs27068	0.671
rs401681	8	rs40181	0.828		rs380286	11	rs455433	0.943		rs380286	4	rs455433	1		rs31489	52	rs36115365	0.658
rs401681	9	rs381949	0.807		rs380286	12	rs31487	0.942		rs380286	5	rs421284	1		rs31489	53	rs35953391	0.658
rs401681	10	rs13178866	0.807		rs380286	13	rs31490	0.937		rs380286	6	rs370348	1		rs31489	54	rs7446461	0.645
rs401681	11	rs13356727	0.806		rs380286	14	rs381949	0.884		rs380286	7	rs456366	0.988		rs380286	1	rs37009	0.846
rs401681	12	rs462608	0.777		rs380286	15	rs414965	0.883		rs380286	8	rs421629	0.988		rs380286	2	rs37008	0.846
rs401681	13	rs31487	0.762		rs380286	16	rs2447853	0.875		rs380286	9	rs31484	0.988		rs380286	3	rs414965	0.846
rs401681	14	rs31490	0.743		rs380286	17	rs457130	0.839		rs380286	10	rs13178866	0.988		rs380286	4	rs31490	0.846
rs401681	15	rs383009	0.71		rs380286	18	rs3816659	0.839		rs380286	11	rs11133729	0.976		rs380286	5	rs31487	0.846
rs401681	16	rs40182	0.694		rs380286	19	rs6866294	0.834		rs380286	12	rs31487	0.94		rs380286	6	rs13178866	0.846
rs401681	17	rs37010	0.694		rs380286	20	rs13356727	0.834		rs380286	13	rs2447853	0.928		rs380286	7	rs11133729	0.846
rs401681	18	rs6866294	0.68		rs380286	21	rs383009	0.825		rs380286	14	rs31490	0.918		rs380286	8	rs460073	0.835
rs401681	19	rs37008	0.677		rs380286	22	rs13355267	0.818		rs380286	15	rs381949	0.906		rs380286	9	rs459961	0.835
rs401681	20	rs37009	0.635		rs380286	23	rs462608	0.803		rs380286	16	rs462608	0.905		rs380286	10	rs457130	0.835
rs401681	21	rs457130	0.632		rs380286	24	rs111986123	0.8		rs380286	17	rs111986123	0.905		rs380286	11	rs456366	0.835
rs401681	22	rs3816659	0.623		rs380286	25	rs6554758	0.791		rs380286	18	rs383009	0.873		rs380286	12	rs455433	0.835
rs401681	23	rs414965	0.622		rs380286	26	rs60622800	0.782		rs380286	19	rs457130	0.862		rs380286	13	rs421629	0.835
rs401681	24	rs61574973	0.607		rs380286	27	rs11133727	0.773		rs380286	20	rs414965	0.851		rs380286	14	rs31484	0.835
rs401681	25	rs6866783	0.605		rs380286	28	rs6866783	0.768		rs380286	21	rs3816659	0.838		rs380286	15	rs462608	0.824
rs402710	1	rs3816659	0.826		rs380286	29	rs28379291	0.768		rs380286	22	rs13356727	0.827		rs380286	16	rs40181	0.824
rs402710	2	rs28379291	0.803		rs380286	30	rs10078017	0.768		rs380286	23	rs27996	0.801		rs380286	17	rs37007	0.824
rs402710	3	rs10078017	0.803		rs380286	31	rs27996	0.739		rs380286	24	rs6866294	0.784		rs380286	18	rs27069	0.824
rs402710	4	rs414965	0.802		rs380286	32	rs40181	0.734		rs380286	25	rs6554758	0.778		rs380286	19	rs381949	0.824
rs402710	5	rs6866783	0.789		rs380286	33	rs37008	0.729		rs380286	26	rs60622800	0.778		rs380286	20	rs27996	0.824
rs402710	6	rs61574973	0.786		rs380286	34	rs27069	0.724		rs380286	27	rs11133727	0.767		rs380286	21	rs3816659	0.824
rs402710	7	rs37007	0.764		rs380286	35	rs37009	0.724		rs380286	28	rs27070	0.76		rs380286	22	rs383009	0.823
rs402710	8	rs457130	0.763		rs380286	36	rs61574973	0.722		rs380286	29	rs40181	0.758		rs380286	23	rs27070	0.82
rs402710	9	rs13355267	0.761		rs380286	37	rs4404721	0.722		rs380286	30	rs37010	0.733		rs380286	24	rs40182	0.816
rs402710	10	rs4530805	0.757		rs380286	38	rs40182	0.719		rs380286	31	rs37008	0.733		rs380286	25	rs370348	0.813
rs402710	11	rs4404721	0.757		rs380286	39	rs37011	0.714		rs380286	32	rs40182	0.723		rs380286	26	rs37011	0.813
rs402710	12	rs6866294	0.729		rs380286	40	rs27070	0.714		rs380286	33	rs37009	0.723		rs380286	27	rs111986123	0.809
rs402710	13	rs27069	0.717		rs380286	41	rs37007	0.714		rs380286	34	rs13355267	0.711		rs380286	28	rs466502	0.803
rs402710	14	rs37011	0.71		rs380286	42	rs4530805	0.714		rs380286	35	rs37007	0.71		rs380286	29	rs421284	0.803
rs402710	15	rs381949	0.65		rs380286	43	rs37010	0.714		rs380286	36	rs37011	0.699		rs380286	30	rs37010	0.793
rs402710	16	rs13178866	0.65		rs380286	44	rs2853666	0.685		rs380286	37	rs4404721	0.693		rs380286	31	rs6866783	0.788
rs402710	17	rs31487	0.649		rs380286	45	rs2735945	0.682		rs380286	38	rs28379291	0.693		rs380286	32	rs6866294	0.788
rs402710	18	rs13356727	0.635		rs380286	46	rs2736102	0.679		rs380286	39	rs27069	0.688		rs380286	33	rs4530805	0.788
rs402710	19	rs462608	0.62		rs380286	47	rs42269	0.614		rs380286	40	rs61574973	0.683		rs380286	34	rs28379291	0.788
rs402710	20	rs466502	0.605		rs401681	1	rs421629	0.979		rs380286	41	rs4530805	0.679		rs380286	35	rs13356727	0.788
rs4246742		None			rs401681	2	rs13178866	0.979		rs380286	42	rs10078017	0.679		rs380286	36	rs11133727	0.788
rs451360		None			rs401681	3	rs466502	0.947		rs380286	43	rs42269	0.673		rs380286	37	rs10078017	0.788
rs452384	1	rs460073	0.992		rs401681	4	rs11133729	0.942		rs380286	44	rs6866783	0.666		rs380286	38	rs13355267	0.778
rs452384	2	rs459961	0.992		rs401681	5	rs421284	0.932		rs380286	45	rs36019446	0.638		rs380286	39	rs6554758	0.773
rs452384	3	rs455433	0.992		rs401681	6	rs31484	0.932		rs380286	46	rs2735945	0.631		rs380286	40	rs61574973	0.773
rs452384	4	rs421284	0.992		rs401681	7	rs370348	0.932		rs380286	47	rs2853666	0.604		rs380286	41	rs60622800	0.773
rs452384	5	rs466502	0.935		rs401681	8	rs460073	0.922		rs401681	1	rs466502	0.73		rs380286	42	rs4404721	0.773
rs452384	6	rs370348	0.895		rs401681	9	rs459961	0.922		rs401681	2	rs460073	0.73		rs380286	43	rs42269	0.764
rs452384	7	rs2447853	0.872		rs401681	10	rs456366	0.922		rs401681	3	rs459961	0.73		rs380286	44	rs2735945	0.763
rs452384	8	rs40181	0.844		rs401681	11	rs455433	0.922		rs401681	4	rs455433	0.73		rs380286	45	rs2853666	0.71
rs452384	9	rs13356727	0.822		rs401681	12	rs31487	0.921		rs401681	5	rs421284	0.73		rs380286	46	rs2736102	0.68
rs452384	10	rs381949	0.82		rs401681	13	rs31490	0.916		rs401681	6	rs370348	0.73		rs380286	47	rs2447853	0.634
rs452384	11	rs13178866	0.82		rs401681	14	rs2447853	0.873		rs401681	7	rs13178866	0.721		rs401681		None
rs452384	12	rs462608	0.791		rs401681	15	rs381949	0.866		rs401681	8	rs456366	0.717		rs402710		None
rs452384	13	rs31487	0.775		rs401681	16	rs414965	0.865		rs401681	9	rs421629	0.717		rs4246742	1	rs3891054	0.837
rs452384	14	rs31490	0.756		rs401681	17	rs457130	0.82		rs401681	10	rs31484	0.717		rs451360	1	rs13170453	0.983
rs452384	15	rs383009	0.722		rs401681	18	rs3816659	0.82		rs401681	11	rs11133729	0.705		rs451360	2	rs380145	0.967
rs452384	16	rs40182	0.708		rs401681	19	rs6866294	0.815		rs401681	12	rs31487	0.696		rs451360	3	rs36115365	0.951
rs452384	17	rs37010	0.708		rs401681	20	rs13356727	0.815		rs401681	13	rs31490	0.67		rs451360	4	rs35953391	0.951
rs452384	18	rs6866294	0.693		rs401681	21	rs383009	0.806		rs401681	14	rs2447853	0.669		rs451360	5	rs27071	0.95
rs452384	19	rs37008	0.69		rs401681	22	rs13355267	0.799		rs401681	15	rs381949	0.661		rs451360	6	rs7446461	0.935
rs452384	20	rs37009	0.649		rs401681	23	rs462608	0.784		rs401681	16	rs462608	0.657		rs451360	7	rs27068	0.934
rs452384	21	rs457130	0.642		rs401681	24	rs111986123	0.781		rs401681	17	rs111986123	0.657		rs451360	8	rs397640	0.773
rs452384	22	rs3816659	0.634		rs401681	25	rs6554758	0.774		rs401681	18	rs383009	0.637		rs451360	9	rs76236979	0.723
rs452384	23	rs414965	0.633		rs401681	26	rs60622800	0.765		rs401681	19	rs457130	0.629		rs451360	10	rs421629	0.687
rs452384	24	rs61574973	0.618		rs401681	27	rs11133727	0.756		rs401681	20	rs414965	0.621		rs451360	11	rs3816659	0.678
rs452384	25	rs6866783	0.617		rs401681	28	rs6866783	0.75		rs401681	21	rs3816659	0.607		rs451360	12	rs414965	0.671
rs452384	26	rs13355267	0.61		rs401681	29	rs28379291	0.75		rs402710		None			rs451360	13	rs31490	0.671
rs452384	27	rs28379291	0.606		rs401681	30	rs10078017	0.75		rs4246742	1	rs3891054	0.74		rs451360	14	rs31487	0.671
rs452384	28	rs10078017	0.606		rs401681	31	rs27996	0.72		rs451360	1	rs13170453	0.955		rs451360	15	rs27070	0.671
rs452932	1	rs460073	0.992		rs401681	32	rs40181	0.714		rs451360	2	rs380145	0.91		rs451360	16	rs13178866	0.671
rs452932	2	rs459961	0.992		rs401681	33	rs37008	0.709		rs451360	3	rs36115365	0.606		rs451360	17	rs11133729	0.671
rs452932	3	rs455433	0.992		rs401681	34	rs61574973	0.707		rs451360	4	rs35953391	0.606		rs451360	18	rs6866783	0.67
rs452932	4	rs421284	0.992		rs401681	35	rs4404721	0.707		rs452384	1	rs466502	1		rs451360	19	rs6866294	0.67
rs452932	5	rs466502	0.935		rs401681	36	rs27069	0.705		rs452384	2	rs460073	1		rs451360	20	rs4530805	0.67
rs452932	6	rs370348	0.895		rs401681	37	rs37009	0.705		rs452384	3	rs459961	1		rs451360	21	rs28379291	0.67
rs452932	7	rs2447853	0.872		rs401681	38	rs40182	0.7		rs452384	4	rs455433	1		rs451360	22	rs13356727	0.67
rs452932	8	rs40181	0.844		rs401681	39	rs4530805	0.698		rs452384	5	rs421284	1		rs451360	23	rs11133727	0.67
rs452932	9	rs13356727	0.822		rs401681	40	rs37011	0.695		rs452384	6	rs370348	1		rs451360	24	rs10078017	0.67
rs452932	10	rs381949	0.82		rs401681	41	rs27070	0.695		rs452384	7	rs456366	0.988		rs451360	25	rs460073	0.662
rs452932	11	rs13178866	0.82		rs401681	42	rs37010	0.695		rs452384	8	rs421629	0.988		rs451360	26	rs459961	0.662
rs452932	12	rs462608	0.791		rs401681	43	rs37007	0.695		rs452384	9	rs31484	0.988		rs451360	27	rs457130	0.662
rs452932	13	rs31487	0.775		rs401681	44	rs2853666	0.671		rs452384	10	rs13178866	0.988		rs451360	28	rs456366	0.662
rs452932	14	rs31490	0.756		rs401681	45	rs2735945	0.667		rs452384	11	rs11133729	0.976		rs451360	29	rs455433	0.662
rs452932	15	rs383009	0.722		rs401681	46	rs2736102	0.665		rs452384	12	rs31487	0.94		rs451360	30	rs31484	0.662
rs452932	16	rs40182	0.708		rs402710	1	rs414965	0.68		rs452384	13	rs2447853	0.928		rs451360	31	rs13355267	0.661
rs452932	17	rs37010	0.708		rs402710	2	rs381949	0.678		rs452384	14	rs31490	0.918		rs451360	32	rs462608	0.653
rs452932	18	rs6866294	0.693		rs402710	3	rs457130	0.642		rs452384	15	rs381949	0.906		rs451360	33	rs40181	0.653
rs452932	19	rs37008	0.69		rs402710	4	rs3816659	0.642		rs452384	16	rs462608	0.905		rs451360	34	rs37007	0.653
rs452932	20	rs37009	0.649		rs402710	5	rs383009	0.634		rs452384	17	rs111986123	0.905		rs451360	35	rs27069	0.653
rs452932	21	rs457130	0.642		rs402710	6	rs462608	0.617		rs452384	18	rs383009	0.873		rs451360	36	rs6554758	0.653
rs452932	22	rs3816659	0.634		rs402710	7	rs421629	0.613		rs452384	19	rs457130	0.862		rs451360	37	rs61574973	0.653
rs452932	23	rs414965	0.633		rs402710	8	rs13178866	0.613		rs452384	20	rs414965	0.851		rs451360	38	rs60622800	0.653
rs452932	24	rs61574973	0.618		rs4246742		None			rs452384	21	rs3816659	0.838		rs451360	39	rs4404721	0.653
rs452932	25	rs6866783	0.617		rs451360	1	rs13170453	0.955		rs452384	22	rs13356727	0.827		rs451360	40	rs381949	0.653
rs452932	26	rs13355267	0.61		rs451360	2	rs380145	0.948		rs452384	23	rs27996	0.801		rs451360	41	rs27996	0.653
rs452932	27	rs28379291	0.606		rs451360	3	rs36115365	0.817		rs452384	24	rs6866294	0.784		rs451360	42	rs370348	0.645
rs452932	28	rs10078017	0.606		rs451360	4	rs35953391	0.817		rs452384	25	rs6554758	0.778		rs451360	43	rs37011	0.645
rs4635969	1	rs27071	0.912		rs451360	5	rs27071	0.744		rs452384	26	rs60622800	0.778		rs451360	44	rs2735945	0.644
rs4635969	2	rs7732291	0.903		rs451360	6	rs27068	0.739		rs452384	27	rs11133727	0.767		rs451360	45	rs111986123	0.637
rs4635969	3	rs11948616	0.894		rs451360	7	rs7446461	0.721		rs452384	28	rs27070	0.76		rs451360	46	rs466502	0.636
rs4635969	4	rs27068	0.858		rs452384	1	rs370348	0.984		rs452384	29	rs40181	0.758		rs451360	47	rs421284	0.636
rs4635969	5	rs73022270	0.853		rs452384	2	rs31484	0.974		rs452384	30	rs37010	0.733		rs451360	48	rs37010	0.628
rs4635969	6	rs59840241	0.853		rs452384	3	rs11133729	0.974		rs452384	31	rs37008	0.733		rs451360	49	rs37009	0.621
rs4635969	7	rs58414558	0.844		rs452384	4	rs466502	0.968		rs452384	32	rs40182	0.723		rs451360	50	rs37008	0.621
rs4635969	8	rs11960116	0.834		rs452384	5	rs460073	0.963		rs452384	33	rs37009	0.723		rs451360	51	rs2853666	0.62
rs4635969	9	rs183149508	0.767		rs452384	6	rs459961	0.963		rs452384	34	rs13355267	0.711		rs451360	52	rs383009	0.615
rs4635969	10	rs59669852	0.723		rs452384	7	rs456366	0.963		rs452384	35	rs37007	0.71		rs452384	1	rs414965	1
rs4635969	11	rs10052815	0.635		rs452384	8	rs455433	0.963		rs452384	36	rs37011	0.699		rs452384	2	rs31490	1
rs4635969	12	rs73022249	0.633		rs452384	9	rs31487	0.963		rs452384	37	rs4404721	0.693		rs452384	3	rs31487	1
rs4635969	13	rs114743111	0.633		rs452384	10	rs31490	0.958		rs452384	38	rs28379291	0.693		rs452384	4	rs13178866	1
rs465498	1	rs460073	0.983		rs452384	11	rs421284	0.953		rs452384	39	rs27069	0.688		rs452384	5	rs11133729	1
rs465498	2	rs459961	0.983		rs452384	12	rs421629	0.937		rs452384	40	rs61574973	0.683		rs452384	6	rs421629	0.987
rs465498	3	rs455433	0.983		rs452384	13	rs13178866	0.937		rs452384	41	rs4530805	0.679		rs452384	7	rs460073	0.987
rs465498	4	rs421284	0.983		rs452384	14	rs2447853	0.894		rs452384	42	rs10078017	0.679		rs452384	8	rs459961	0.987
rs465498	5	rs466502	0.926		rs452384	15	rs457130	0.861		rs452384	43	rs42269	0.673		rs452384	9	rs457130	0.987
rs465498	6	rs370348	0.871		rs452384	16	rs3816659	0.84		rs452384	44	rs6866783	0.666		rs452384	10	rs456366	0.987
rs465498	7	rs2447853	0.847		rs452384	17	rs383009	0.836		rs452384	45	rs36019446	0.638		rs452384	11	rs455433	0.987
rs465498	8	rs40181	0.836		rs452384	18	rs6866294	0.835		rs452384	46	rs2735945	0.631		rs452384	12	rs31484	0.987
rs465498	9	rs13356727	0.814		rs452384	19	rs13356727	0.835		rs452384	47	rs2853666	0.604		rs452384	13	rs462608	0.974
rs465498	10	rs381949	0.796		rs452384	20	rs13355267	0.829		rs452932	1	rs466502	1		rs452384	14	rs40181	0.974
rs465498	11	rs13178866	0.796		rs452384	21	rs381949	0.824		rs452932	2	rs460073	1		rs452384	15	rs37007	0.974
rs465498	12	rs462608	0.767		rs452384	22	rs462608	0.824		rs452932	3	rs459961	1		rs452384	16	rs27069	0.974
rs465498	13	rs31490	0.762		rs452384	23	rs414965	0.824		rs452932	4	rs455433	1		rs452384	17	rs381949	0.974
rs465498	14	rs31487	0.75		rs452384	24	rs111986123	0.822		rs452932	5	rs421284	1		rs452384	18	rs3816659	0.974
rs465498	15	rs383009	0.713		rs452384	25	rs6866783	0.77		rs452932	6	rs370348	1		rs452384	19	rs27996	0.974
rs465498	16	rs40182	0.699		rs452384	26	rs28379291	0.77		rs452932	7	rs456366	0.988		rs452384	20	rs27070	0.974
rs465498	17	rs37010	0.699		rs452384	27	rs10078017	0.77		rs452932	8	rs421629	0.988		rs452384	21	rs370348	0.962
rs465498	18	rs6866294	0.684		rs452384	28	rs6554758	0.763		rs452932	9	rs31484	0.988		rs452384	22	rs37011	0.962
rs465498	19	rs37008	0.682		rs452384	29	rs27996	0.759		rs452932	10	rs13178866	0.988		rs452384	23	rs111986123	0.961
rs465498	20	rs457130	0.648		rs452384	30	rs60622800	0.755		rs452932	11	rs11133729	0.976		rs452384	24	rs466502	0.95
rs465498	21	rs37009	0.641		rs452384	31	rs40181	0.753		rs452932	12	rs31487	0.94		rs452384	25	rs421284	0.95
rs465498	22	rs3816659	0.639		rs452384	32	rs37008	0.749		rs452932	13	rs2447853	0.928		rs452384	26	rs37009	0.948
rs465498	23	rs414965	0.638		rs452384	33	rs11133727	0.746		rs452932	14	rs31490	0.918		rs452384	27	rs37008	0.948
rs465498	24	rs6866783	0.622		rs452384	34	rs27069	0.744		rs452932	15	rs381949	0.906		rs452384	28	rs37010	0.938
rs465498	25	rs28379291	0.611		rs452384	35	rs37009	0.744		rs452932	16	rs462608	0.905		rs452384	29	rs6866783	0.936
rs465498	26	rs10078017	0.611		rs452384	36	rs40182	0.739		rs452932	17	rs111986123	0.905		rs452384	30	rs6866294	0.936
rs465498	27	rs61574973	0.609		rs452384	37	rs37011	0.734		rs452932	18	rs383009	0.873		rs452384	31	rs4530805	0.936
rs467095	1	rs456366	0.961		rs452384	38	rs27070	0.734		rs452932	19	rs457130	0.862		rs452384	32	rs28379291	0.936
rs467095	2	rs27996	0.922		rs452384	39	rs37007	0.734		rs452932	20	rs414965	0.851		rs452384	33	rs13356727	0.936
rs467095	3	rs31484	0.913		rs452384	40	rs37010	0.724		rs452932	21	rs3816659	0.838		rs452384	34	rs11133727	0.936
rs467095	4	rs421629	0.883		rs452384	41	rs61574973	0.697		rs452932	22	rs13356727	0.827		rs452384	35	rs10078017	0.936
rs467095	5	rs27070	0.827		rs452384	42	rs4404721	0.697		rs452932	23	rs27996	0.801		rs452384	36	rs383009	0.935
rs467095	6	rs11133729	0.682		rs452384	43	rs4530805	0.688		rs452932	24	rs6866294	0.784		rs452384	37	rs13355267	0.924
rs467095	7	rs6554758	0.631		rs452384	44	rs2853666	0.661		rs452932	25	rs6554758	0.778		rs452384	38	rs6554758	0.923
rs467095	8	rs11133727	0.611		rs452384	45	rs2735945	0.657		rs452932	26	rs60622800	0.778		rs452384	39	rs61574973	0.923
rs4975615	1	rs28379291	0.976		rs452384	46	rs2736102	0.655		rs452932	27	rs11133727	0.767		rs452384	40	rs60622800	0.923
rs4975615	2	rs10078017	0.976		rs452384	47	rs42269	0.629		rs452932	28	rs27070	0.76		rs452384	41	rs4404721	0.923
rs4975615	3	rs6866783	0.96		rs452932	1	rs31484	0.995		rs452932	29	rs40181	0.758		rs452384	42	rs40182	0.922
rs4975615	4	rs3816659	0.936		rs452932	2	rs11133729	0.995		rs452932	30	rs37010	0.733		rs452384	43	rs42269	0.922
rs4975615	5	rs13355267	0.928		rs452932	3	rs370348	0.995		rs452932	31	rs37008	0.733		rs452384	44	rs2735945	0.911
rs4975615	6	rs61574973	0.913		rs452932	4	rs466502	0.989		rs452932	32	rs40182	0.723		rs452384	45	rs2853666	0.852
rs4975615	7	rs414965	0.898		rs452932	5	rs460073	0.984		rs452932	33	rs37009	0.723		rs452384	46	rs2736102	0.826
rs4975615	8	rs4530805	0.88		rs452932	6	rs459961	0.984		rs452932	34	rs13355267	0.711		rs452384	47	rs2447853	0.757
rs4975615	9	rs4404721	0.88		rs452932	7	rs456366	0.984		rs452932	35	rs37007	0.71		rs452384	48	rs380145	0.696
rs4975615	10	rs457130	0.859		rs452932	8	rs455433	0.984		rs452932	36	rs37011	0.699		rs452384	49	rs27071	0.684
rs4975615	11	rs27069	0.797		rs452932	9	rs31487	0.984		rs452932	37	rs4404721	0.693		rs452384	50	rs13170453	0.684
rs4975615	12	rs6866294	0.793		rs452932	10	rs31490	0.979		rs452932	38	rs28379291	0.693		rs452384	51	rs27068	0.671
rs4975615	13	rs37011	0.789		rs452932	11	rs421284	0.974		rs452932	39	rs27069	0.688		rs452384	52	rs36115365	0.658
rs4975615	14	rs37007	0.749		rs452932	12	rs421629	0.958		rs452932	40	rs61574973	0.683		rs452384	53	rs35953391	0.658
rs4975615	15	rs31487	0.729		rs452932	13	rs13178866	0.958		rs452932	41	rs4530805	0.679		rs452384	54	rs7446461	0.645
rs4975615	16	rs381949	0.726		rs452932	14	rs2447853	0.914		rs452932	42	rs10078017	0.679		rs452932	1	rs414965	1
rs4975615	17	rs13178866	0.726		rs452932	15	rs457130	0.882		rs452932	43	rs42269	0.673		rs452932	2	rs31490	1
rs4975615	18	rs13356727	0.702		rs452932	16	rs3816659	0.862		rs452932	44	rs6866783	0.666		rs452932	3	rs31487	1
rs4975615	19	rs462608	0.693		rs452932	17	rs383009	0.858		rs452932	45	rs36019446	0.638		rs452932	4	rs13178866	1
rs4975615	20	rs370348	0.646		rs452932	18	rs6866294	0.856		rs452932	46	rs2735945	0.631		rs452932	5	rs11133729	1
rs4975615	21	rs383009	0.638		rs452932	19	rs13356727	0.856		rs452932	47	rs2853666	0.604		rs452932	6	rs421629	0.987
rs4975615	22	rs31490	0.632		rs452932	20	rs381949	0.846		rs4635969	1	rs7446461	0.735		rs452932	7	rs460073	0.987
rs4975615	23	rs466502	0.613		rs452932	21	rs414965	0.845		rs4635969	2	rs36115365	0.685		rs452932	8	rs459961	0.987
rs4975615	24	rs2447853	0.608		rs452932	22	rs462608	0.845		rs4635969	3	rs35953391	0.685		rs452932	9	rs457130	0.987
rs4975616	1	rs421629	0.94		rs452932	23	rs111986123	0.843		rs465498	1	rs466502	0.976		rs452932	10	rs456366	0.987
rs4975616	2	rs456366	0.901		rs452932	24	rs13355267	0.84		rs465498	2	rs460073	0.976		rs452932	11	rs455433	0.987
rs4975616	3	rs31484	0.871		rs452932	25	rs6866783	0.792		rs465498	3	rs459961	0.976		rs452932	12	rs31484	0.987
rs4975616	4	rs27996	0.863		rs452932	26	rs28379291	0.792		rs465498	4	rs455433	0.976		rs452932	13	rs462608	0.974
rs4975616	5	rs27070	0.769		rs452932	27	rs10078017	0.792		rs465498	5	rs421284	0.976		rs452932	14	rs40181	0.974
rs4975616	6	rs6554758	0.756		rs452932	28	rs27996	0.779		rs465498	6	rs370348	0.976		rs452932	15	rs37007	0.974
rs4975616	7	rs11133727	0.734		rs452932	29	rs40181	0.774		rs465498	7	rs456366	0.964		rs452932	16	rs27069	0.974
rs4975616	8	rs60622800	0.713		rs452932	30	rs37008	0.769		rs465498	8	rs421629	0.964		rs452932	17	rs381949	0.974
rs4975616	9	rs11133729	0.693		rs452932	31	rs37009	0.764		rs465498	9	rs31484	0.964		rs452932	18	rs3816659	0.974
					rs452932	32	rs27069	0.764		rs465498	10	rs13178866	0.964		rs452932	19	rs27996	0.974
					rs452932	33	rs40182	0.759		rs465498	11	rs11133729	0.953		rs452932	20	rs27070	0.974
					rs452932	34	rs6554758	0.755		rs465498	12	rs31490	0.94		rs452932	21	rs370348	0.962
					rs452932	35	rs37011	0.754		rs465498	13	rs31487	0.916		rs452932	22	rs37011	0.962
					rs452932	36	rs27070	0.754		rs465498	14	rs2447853	0.904		rs452932	23	rs111986123	0.961
					rs452932	37	rs37007	0.754		rs465498	15	rs457130	0.883		rs452932	24	rs466502	0.95
					rs452932	38	rs60622800	0.746		rs465498	16	rs381949	0.88		rs452932	25	rs421284	0.95
					rs452932	39	rs37010	0.744		rs465498	17	rs462608	0.88		rs452932	26	rs37009	0.948
					rs452932	40	rs11133727	0.738		rs465498	18	rs111986123	0.88		rs452932	27	rs37008	0.948
					rs452932	41	rs61574973	0.689		rs465498	19	rs414965	0.872		rs452932	28	rs37010	0.938
					rs452932	42	rs4404721	0.689		rs465498	20	rs383009	0.87		rs452932	29	rs6866783	0.936
					rs452932	43	rs4530805	0.681		rs465498	21	rs3816659	0.859		rs452932	30	rs6866294	0.936
					rs452932	44	rs2853666	0.654		rs465498	22	rs13356727	0.8		rs452932	31	rs4530805	0.936
					rs452932	45	rs42269	0.652		rs465498	23	rs27996	0.779		rs452932	32	rs28379291	0.936
					rs452932	46	rs2735945	0.65		rs465498	24	rs6866294	0.756		rs452932	33	rs13356727	0.936
					rs452932	47	rs2736102	0.648		rs465498	25	rs6554758	0.752		rs452932	34	rs11133727	0.936
					rs4635969	1	rs7446461	0.804		rs465498	26	rs60622800	0.752		rs452932	35	rs10078017	0.936
					rs4635969	2	rs36115365	0.673		rs465498	27	rs11133727	0.741		rs452932	36	rs383009	0.935
					rs4635969	3	rs35953391	0.673		rs465498	28	rs27070	0.738		rs452932	37	rs13355267	0.924
					rs4635969	4	rs2735944	0.626		rs465498	29	rs40181	0.736		rs452932	38	rs6554758	0.923
					rs465498	1	rs466502	1		rs465498	30	rs37007	0.731		rs452932	39	rs61574973	0.923
					rs465498	2	rs11133729	0.995		rs465498	31	rs37011	0.72		rs452932	40	rs60622800	0.923
					rs465498	3	rs421284	0.984		rs465498	32	rs37010	0.71		rs452932	41	rs4404721	0.923
					rs465498	4	rs31484	0.984		rs465498	33	rs37008	0.71		rs452932	42	rs40182	0.922
					rs465498	5	rs370348	0.984		rs465498	34	rs28379291	0.71		rs452932	43	rs42269	0.922
					rs465498	6	rs460073	0.974		rs465498	35	rs27069	0.709		rs452932	44	rs2735945	0.911
					rs465498	7	rs459961	0.974		rs465498	36	rs13355267	0.707		rs452932	45	rs2853666	0.852
					rs465498	8	rs456366	0.974		rs465498	37	rs40182	0.7		rs452932	46	rs2736102	0.826
					rs465498	9	rs455433	0.974		rs465498	38	rs37009	0.7		rs452932	47	rs2447853	0.757
					rs465498	10	rs31487	0.974		rs465498	39	rs10078017	0.697		rs452932	48	rs380145	0.696
					rs465498	11	rs421629	0.969		rs465498	40	rs42269	0.69		rs452932	49	rs27071	0.684
					rs465498	12	rs13178866	0.969		rs465498	41	rs4404721	0.686		rs452932	50	rs13170453	0.684
					rs465498	13	rs31490	0.968		rs465498	42	rs6866783	0.683		rs452932	51	rs27068	0.671
					rs465498	14	rs2447853	0.904		rs465498	43	rs61574973	0.676		rs452932	52	rs36115365	0.658
					rs465498	15	rs457130	0.872		rs465498	44	rs4530805	0.673		rs452932	53	rs35953391	0.658
					rs465498	16	rs3816659	0.872		rs465498	45	rs2735945	0.647		rs452932	54	rs7446461	0.645
					rs465498	17	rs6866294	0.867		rs465498	46	rs36019446	0.617		rs4635969	1	rs35953391	0.967
					rs465498	18	rs13356727	0.867		rs467095	1	rs456366	1		rs4635969	2	rs36115365	0.967
					rs465498	19	rs383009	0.858		rs467095	2	rs421629	1		rs4635969	3	rs7446461	0.951
					rs465498	20	rs381949	0.856		rs467095	3	rs31484	1		rs4635969	4	rs13170453	0.934
					rs465498	21	rs414965	0.855		rs467095	4	rs11133729	0.988		rs4635969	5	rs380145	0.919
					rs465498	22	rs13355267	0.85		rs467095	5	rs466502	0.988		rs4635969	6	rs27071	0.902
					rs465498	23	rs462608	0.835		rs467095	6	rs460073	0.988		rs4635969	7	rs27068	0.887
					rs465498	24	rs111986123	0.833		rs467095	7	rs459961	0.988		rs4635969	8	rs397640	0.727
					rs465498	25	rs6866783	0.802		rs467095	8	rs455433	0.988		rs4635969	9	rs76236979	0.711
					rs465498	26	rs28379291	0.802		rs467095	9	rs421284	0.988		rs4635969	10	rs6554758	0.69
					rs465498	27	rs10078017	0.802		rs467095	10	rs370348	0.988		rs4635969	11	rs61574973	0.69
					rs465498	28	rs27996	0.769		rs467095	11	rs13178866	0.976		rs4635969	12	rs60622800	0.69
					rs465498	29	rs6554758	0.765		rs467095	12	rs31487	0.928		rs4635969	13	rs6866783	0.681
					rs465498	30	rs40181	0.764		rs467095	13	rs2447853	0.916		rs4635969	14	rs6866294	0.681
					rs465498	31	rs37008	0.759		rs467095	14	rs31490	0.907		rs4635969	15	rs4530805	0.681
					rs465498	32	rs60622800	0.756		rs467095	15	rs381949	0.895		rs4635969	16	rs28379291	0.681
					rs465498	33	rs37009	0.754		rs467095	16	rs462608	0.894		rs4635969	17	rs13356727	0.681
					rs465498	34	rs27069	0.754		rs467095	17	rs111986123	0.894		rs4635969	18	rs11133727	0.681
					rs465498	35	rs40182	0.749		rs467095	18	rs383009	0.862		rs4635969	19	rs10078017	0.681
					rs465498	36	rs11133727	0.748		rs467095	19	rs457130	0.851		rs4635969	20	rs13355267	0.672
					rs465498	37	rs37011	0.744		rs467095	20	rs414965	0.84		rs4635969	21	rs4404721	0.665
					rs465498	38	rs27070	0.744		rs467095	21	rs3816659	0.827		rs4635969	22	rs2735945	0.656
					rs465498	39	rs37007	0.744		rs467095	22	rs13356727	0.817		rs4635969	23	rs421629	0.649
					rs465498	40	rs37010	0.735		rs467095	23	rs6554758	0.791		rs4635969	24	rs3816659	0.64
					rs465498	41	rs61574973	0.699		rs467095	24	rs60622800	0.791		rs4635969	25	rs414965	0.633
					rs465498	42	rs4404721	0.699		rs467095	25	rs27996	0.79		rs4635969	26	rs31490	0.633
					rs465498	43	rs4530805	0.691		rs467095	26	rs11133727	0.781		rs4635969	27	rs31487	0.633
					rs465498	44	rs2853666	0.664		rs467095	27	rs6866294	0.774		rs4635969	28	rs27070	0.633
					rs465498	45	rs2735945	0.66		rs467095	28	rs27070	0.771		rs4635969	29	rs13178866	0.633
					rs465498	46	rs2736102	0.658		rs467095	29	rs40181	0.747		rs4635969	30	rs11133729	0.633
					rs465498	47	rs42269	0.642		rs467095	30	rs37010	0.722		rs4635969	31	rs2853666	0.631
					rs467095	1	rs460073	0.989		rs467095	31	rs37008	0.722		rs4635969	32	rs460073	0.624
					rs467095	2	rs459961	0.989		rs467095	32	rs40182	0.712		rs4635969	33	rs459961	0.624
					rs467095	3	rs456366	0.989		rs467095	33	rs37009	0.712		rs4635969	34	rs457130	0.624
					rs467095	4	rs455433	0.989		rs467095	34	rs13355267	0.701		rs4635969	35	rs456366	0.624
					rs467095	5	rs31484	0.979		rs467095	35	rs37007	0.7		rs4635969	36	rs455433	0.624
					rs467095	6	rs31487	0.968		rs467095	36	rs37011	0.688		rs4635969	37	rs31484	0.624
					rs467095	7	rs11133729	0.968		rs467095	37	rs4404721	0.684		rs4635969	38	rs462608	0.616
					rs467095	8	rs370348	0.968		rs467095	38	rs28379291	0.684		rs4635969	39	rs40181	0.616
					rs467095	9	rs466502	0.963		rs467095	39	rs27069	0.678		rs4635969	40	rs37007	0.616
					rs467095	10	rs31490	0.963		rs467095	40	rs61574973	0.674		rs4635969	41	rs27069	0.616
					rs467095	11	rs421284	0.947		rs467095	41	rs4530805	0.671		rs4635969	42	rs381949	0.615
					rs467095	12	rs421629	0.932		rs467095	42	rs10078017	0.671		rs4635969	43	rs27996	0.615
					rs467095	13	rs13178866	0.932		rs467095	43	rs42269	0.665		rs4635969	44	rs370348	0.607
					rs467095	14	rs2447853	0.908		rs467095	44	rs6866783	0.657		rs4635969	45	rs37011	0.607
					rs467095	15	rs457130	0.888		rs467095	45	rs36019446	0.628		rs465498	1	rs466502	1
					rs467095	16	rs462608	0.85		rs467095	46	rs2735945	0.623		rs465498	2	rs421284	1
					rs467095	17	rs3816659	0.836		rs4975615	1	rs28379291	1		rs465498	3	rs31490	0.95
					rs467095	18	rs383009	0.832		rs4975615	2	rs10078017	0.986		rs465498	4	rs31487	0.95
					rs467095	19	rs6866294	0.831		rs4975615	3	rs6866783	0.973		rs465498	5	rs11133729	0.95
					rs467095	20	rs13356727	0.831		rs4975615	4	rs61574973	0.959		rs465498	6	rs414965	0.95
					rs467095	21	rs111986123	0.828		rs4975615	5	rs4404721	0.946		rs465498	7	rs13178866	0.95
					rs467095	22	rs381949	0.821		rs4975615	6	rs4530805	0.932		rs465498	8	rs460073	0.937
					rs467095	23	rs414965	0.82		rs4975615	7	rs6866294	0.887		rs465498	9	rs459961	0.937
					rs467095	24	rs13355267	0.815		rs4975615	8	rs13355267	0.842		rs465498	10	rs457130	0.937
					rs467095	25	rs27996	0.784		rs4975615	9	rs13356727	0.842		rs465498	11	rs456366	0.937
					rs467095	26	rs27069	0.769		rs4975615	10	rs3816659	0.831		rs465498	12	rs455433	0.937
					rs467095	27	rs6866783	0.767		rs4975615	11	rs414965	0.817		rs465498	13	rs31484	0.937
					rs467095	28	rs28379291	0.767		rs4975615	12	rs457130	0.806		rs465498	14	rs421629	0.937
					rs467095	29	rs10078017	0.767		rs4975615	13	rs2736102	0.799		rs465498	15	rs462608	0.924
					rs467095	30	rs40181	0.759		rs4975615	14	rs11133727	0.781		rs465498	16	rs40181	0.924
					rs467095	31	rs37007	0.759		rs4975615	15	rs6554758	0.771		rs465498	17	rs37007	0.924
					rs467095	32	rs37011	0.759		rs4975615	16	rs60622800	0.771		rs465498	18	rs27069	0.924
					rs467095	33	rs27070	0.759		rs4975615	17	rs2735945	0.761		rs465498	19	rs381949	0.924
					rs467095	34	rs37008	0.754		rs4975615	18	rs381949	0.742		rs465498	20	rs3816659	0.924
					rs467095	35	rs37010	0.75		rs4975615	19	rs2853666	0.736		rs465498	21	rs27996	0.924
					rs467095	36	rs37009	0.749		rs4975615	20	rs462608	0.723		rs465498	22	rs27070	0.924
					rs467095	37	rs40182	0.744		rs4975615	21	rs31490	0.708		rs465498	23	rs370348	0.912
					rs467095	38	rs6554758	0.731		rs4975615	22	rs13178866	0.701		rs465498	24	rs37011	0.912
					rs467095	39	rs60622800	0.722		rs4975615	23	rs383009	0.699		rs465498	25	rs111986123	0.912
					rs467095	40	rs11133727	0.714		rs4975615	24	rs466502	0.693		rs465498	26	rs37009	0.899
					rs467095	41	rs61574973	0.665		rs4975615	25	rs460073	0.693		rs465498	27	rs37008	0.899
					rs467095	42	rs4404721	0.665		rs4975615	26	rs459961	0.693		rs465498	28	rs37010	0.888
					rs467095	43	rs4530805	0.657		rs4975615	27	rs455433	0.693		rs465498	29	rs383009	0.888
					rs467095	44	rs42269	0.648		rs4975615	28	rs421284	0.693		rs465498	30	rs6866783	0.887
					rs467095	45	rs2853666	0.641		rs4975615	29	rs370348	0.693		rs465498	31	rs6866294	0.887
					rs467095	46	rs2735945	0.637		rs4975615	30	rs456366	0.684		rs465498	32	rs4530805	0.887
					rs467095	47	rs2736102	0.635		rs4975615	31	rs421629	0.684		rs465498	33	rs28379291	0.887
					rs4975615	1	rs6866783	0.984		rs4975615	32	rs31484	0.684		rs465498	34	rs13356727	0.887
					rs4975615	2	rs28379291	0.984		rs4975615	33	rs11133729	0.676		rs465498	35	rs11133727	0.887
					rs4975615	3	rs10078017	0.984		rs4975615	34	rs111986123	0.676		rs465498	36	rs10078017	0.887
					rs4975615	4	rs6866294	0.901		rs4975615	35	rs27996	0.668		rs465498	37	rs13355267	0.876
					rs4975615	5	rs13356727	0.901		rs4975615	36	rs37011	0.664		rs465498	38	rs6554758	0.875
					rs4975615	6	rs13355267	0.866		rs4975615	37	rs31487	0.661		rs465498	39	rs61574973	0.875
					rs4975615	7	rs61574973	0.863		rs4975615	38	rs37007	0.655		rs465498	40	rs60622800	0.875
					rs4975615	8	rs4404721	0.863		rs4975615	39	rs27069	0.655		rs465498	41	rs4404721	0.875
					rs4975615	9	rs3816659	0.854		rs4975615	40	rs2447853	0.64		rs465498	42	rs40182	0.874
					rs4975615	10	rs4530805	0.853		rs4975615	41	rs37010	0.639		rs465498	43	rs42269	0.874
					rs4975615	11	rs457130	0.803		rs4975615	42	rs37008	0.639		rs465498	44	rs2735945	0.863
					rs4975615	12	rs383009	0.797		rs4975615	43	rs40182	0.63		rs465498	45	rs2853666	0.806
					rs4975615	13	rs414965	0.79		rs4975615	44	rs37009	0.63		rs465498	46	rs2736102	0.781
					rs4975615	14	rs381949	0.79		rs4975615	45	rs2735946	0.626		rs465498	47	rs2447853	0.712
					rs4975615	15	rs466502	0.785		rs4975615	46	rs42269	0.614		rs465498	48	rs380145	0.661
					rs4975615	16	rs11133729	0.781		rs4975615	47	rs27070	0.614		rs465498	49	rs27071	0.65
					rs4975615	17	rs462608	0.78		rs4975615	48	rs40181	0.607		rs465498	50	rs13170453	0.649
					rs4975615	18	rs31487	0.779		rs4975616	1	rs13356727	0.974		rs465498	51	rs27068	0.636
					rs4975615	19	rs60622800	0.775		rs4975616	2	rs6554758	0.925		rs465498	52	rs36115365	0.623
					rs4975615	20	rs421284	0.772		rs4975616	3	rs60622800	0.925		rs465498	53	rs35953391	0.623
					rs4975615	21	rs2735945	0.771		rs4975616	4	rs6866294	0.924		rs465498	54	rs7446461	0.611
					rs4975615	22	rs31484	0.771		rs4975616	5	rs11133727	0.912		rs467095	1	rs460073	1
					rs4975615	23	rs370348	0.771		rs4975616	6	rs13355267	0.85		rs467095	2	rs459961	1
					rs4975615	24	rs11133727	0.765		rs4975616	7	rs28379291	0.817		rs467095	3	rs457130	1
					rs4975615	25	rs6554758	0.765		rs4975616	8	rs456366	0.817		rs467095	4	rs456366	1
					rs4975615	26	rs460073	0.762		rs4975616	9	rs421629	0.817		rs467095	5	rs455433	1
					rs4975615	27	rs459961	0.762		rs4975616	10	rs31484	0.817		rs467095	6	rs31484	1
					rs4975615	28	rs456366	0.762		rs4975616	11	rs11133729	0.807		rs467095	7	rs462608	0.987
					rs4975615	29	rs455433	0.762		rs4975616	12	rs61574973	0.805		rs467095	8	rs31490	0.987
					rs4975615	30	rs31490	0.755		rs4975616	13	rs10078017	0.803		rs467095	9	rs31487	0.987
					rs4975615	31	rs2853666	0.755		rs4975616	14	rs466502	0.803		rs467095	10	rs414965	0.987
					rs4975615	32	rs421629	0.752		rs4975616	15	rs460073	0.803		rs467095	11	rs13178866	0.987
					rs4975615	33	rs13178866	0.752		rs4975616	16	rs459961	0.803		rs467095	12	rs11133729	0.987
					rs4975615	34	rs111986123	0.751		rs4975616	17	rs455433	0.803		rs467095	13	rs37011	0.974
					rs4975615	35	rs2736102	0.749		rs4975616	18	rs421284	0.803		rs467095	14	rs421629	0.974
					rs4975615	36	rs2447853	0.723		rs4975616	19	rs370348	0.803		rs467095	15	rs40181	0.961
					rs4975615	37	rs27996	0.716		rs4975616	20	rs4404721	0.792		rs467095	16	rs37007	0.961
					rs4975615	38	rs40181	0.702		rs4975616	21	rs6866783	0.79		rs467095	17	rs27069	0.961
					rs4975615	39	rs37008	0.697		rs4975616	22	rs13178866	0.79		rs467095	18	rs381949	0.961
					rs4975615	40	rs27069	0.693		rs4975616	23	rs4530805	0.779		rs467095	19	rs3816659	0.961
					rs4975615	41	rs37009	0.692		rs4975616	24	rs31487	0.77		rs467095	20	rs27996	0.961
					rs4975615	42	rs40182	0.688		rs4975616	25	rs31490	0.735		rs467095	21	rs27070	0.961
					rs4975615	43	rs37011	0.685		rs4975616	26	rs2447853	0.73		rs467095	22	rs37010	0.95
					rs4975615	44	rs27070	0.685		rs4975616	27	rs2735945	0.722		rs467095	23	rs370348	0.949
					rs4975615	45	rs37007	0.684		rs4975616	28	rs462608	0.702		rs467095	24	rs111986123	0.948
					rs4975615	46	rs12518438	0.671		rs4975616	29	rs111986123	0.702		rs467095	25	rs466502	0.937
					rs4975615	47	rs37010	0.671		rs4975616	30	rs381949	0.699		rs467095	26	rs421284	0.937
					rs4975615	48	rs2735946	0.63		rs4975616	31	rs2853666	0.696		rs467095	27	rs37009	0.935
					rs4975616	1	rs6866294	0.989		rs4975616	32	rs383009	0.662		rs467095	28	rs37008	0.935
					rs4975616	2	rs13356727	0.989		rs4975616	33	rs457130	0.65		rs467095	29	rs6866783	0.924
					rs4975616	3	rs13355267	0.952		rs4975616	34	rs3816659	0.65		rs467095	30	rs6866294	0.924
					rs4975616	4	rs6866783	0.908		rs4975616	35	rs2736102	0.641		rs467095	31	rs4530805	0.924
					rs4975616	5	rs28379291	0.908		rs4975616	36	rs414965	0.638		rs467095	32	rs28379291	0.924
					rs4975616	6	rs10078017	0.908		rs4975616	37	rs27070	0.626		rs467095	33	rs13356727	0.924
					rs4975616	7	rs6554758	0.879		rs4975616	38	rs27996	0.617		rs467095	34	rs11133727	0.924
					rs4975616	8	rs466502	0.876							rs467095	35	rs10078017	0.924
					rs4975616	9	rs11133729	0.871							rs467095	36	rs383009	0.923
					rs4975616	10	rs60622800	0.869							rs467095	37	rs13355267	0.912
					rs4975616	11	rs421284	0.862							rs467095	38	rs6554758	0.911
					rs4975616	12	rs31484	0.861							rs467095	39	rs61574973	0.911
					rs4975616	13	rs370348	0.861							rs467095	40	rs60622800	0.911
					rs4975616	14	rs11133727	0.86							rs467095	41	rs4404721	0.911
					rs4975616	15	rs460073	0.852							rs467095	42	rs40182	0.909
					rs4975616	16	rs459961	0.852							rs467095	43	rs42269	0.909
					rs4975616	17	rs456366	0.852							rs467095	44	rs2735945	0.899
					rs4975616	18	rs455433	0.852							rs467095	45	rs2853666	0.84
					rs4975616	19	rs31487	0.85							rs467095	46	rs2736102	0.814
					rs4975616	20	rs31490	0.846							rs467095	47	rs2447853	0.768
					rs4975616	21	rs421629	0.844							rs467095	48	rs380145	0.687
					rs4975616	22	rs13178866	0.844							rs467095	49	rs27071	0.675
					rs4975616	23	rs3816659	0.807							rs467095	50	rs13170453	0.675
					rs4975616	24	rs2447853	0.798							rs467095	51	rs27068	0.662
					rs4975616	25	rs61574973	0.796							rs467095	52	rs36115365	0.649
					rs4975616	26	rs4404721	0.796							rs467095	53	rs35953391	0.649
					rs4975616	27	rs4530805	0.787							rs467095	54	rs7446461	0.636
					rs4975616	28	rs457130	0.767							rs4975615	1	rs6866783	1
					rs4975616	29	rs383009	0.752							rs4975615	2	rs6866294	1
					rs4975616	30	rs381949	0.748							rs4975615	3	rs4530805	1
					rs4975616	31	rs414965	0.748							rs4975615	4	rs28379291	1
					rs4975616	32	rs462608	0.733							rs4975615	5	rs13356727	1
					rs4975616	33	rs111986123	0.728							rs4975615	6	rs11133727	1
					rs4975616	34	rs2853666	0.715							rs4975615	7	rs10078017	1
					rs4975616	35	rs2735945	0.711							rs4975615	8	rs13355267	0.987
					rs4975616	36	rs2736102	0.709							rs4975615	9	rs6554758	0.987
					rs4975616	37	rs27996	0.67							rs4975615	10	rs61574973	0.987
					rs4975616	38	rs40181	0.666							rs4975615	11	rs60622800	0.987
					rs4975616	39	rs37008	0.661							rs4975615	12	rs4404721	0.987
					rs4975616	40	rs27069	0.657							rs4975615	13	rs2735945	0.974
					rs4975616	41	rs37009	0.656							rs4975615	14	rs3816659	0.962
					rs4975616	42	rs40182	0.652							rs4975615	15	rs421629	0.949
					rs4975616	43	rs37011	0.648							rs4975615	16	rs414965	0.936
					rs4975616	44	rs27070	0.648							rs4975615	17	rs31490	0.936
					rs4975616	45	rs37007	0.647							rs4975615	18	rs31487	0.936
					rs4975616	46	rs12518438	0.642							rs4975615	19	rs27070	0.936
					rs4975616	47	rs37010	0.636							rs4975615	20	rs13178866	0.936
															rs4975615	21	rs11133729	0.936
															rs4975615	22	rs460073	0.924
															rs4975615	23	rs459961	0.924
															rs4975615	24	rs457130	0.924
															rs4975615	25	rs456366	0.924
															rs4975615	26	rs455433	0.924
															rs4975615	27	rs31484	0.924
															rs4975615	28	rs2853666	0.913
															rs4975615	29	rs462608	0.911
															rs4975615	30	rs40181	0.911
															rs4975615	31	rs37007	0.911
															rs4975615	32	rs27069	0.911
															rs4975615	33	rs381949	0.911
															rs4975615	34	rs27996	0.911
															rs4975615	35	rs370348	0.899
															rs4975615	36	rs37011	0.899
															rs4975615	37	rs111986123	0.899
															rs4975615	38	rs2736102	0.887
															rs4975615	39	rs466502	0.887
															rs4975615	40	rs421284	0.887
															rs4975615	41	rs37009	0.886
															rs4975615	42	rs37008	0.886
															rs4975615	43	rs37010	0.876
															rs4975615	44	rs383009	0.873
															rs4975615	45	rs40182	0.861
															rs4975615	46	rs42269	0.861
															rs4975615	47	rs2447853	0.723
															rs4975615	48	rs36115365	0.707
															rs4975615	49	rs35953391	0.707
															rs4975615	50	rs380145	0.695
															rs4975615	51	rs7446461	0.693
															rs4975615	52	rs13170453	0.683
															rs4975615	53	rs27071	0.658
															rs4975615	54	rs27068	0.645
															rs4975616	1	rs6866783	1
															rs4975616	2	rs6866294	1
															rs4975616	3	rs4530805	1
															rs4975616	4	rs28379291	1
															rs4975616	5	rs13356727	1
															rs4975616	6	rs11133727	1
															rs4975616	7	rs10078017	1
															rs4975616	8	rs13355267	0.987
															rs4975616	9	rs6554758	0.987
															rs4975616	10	rs61574973	0.987
															rs4975616	11	rs60622800	0.987
															rs4975616	12	rs4404721	0.987
															rs4975616	13	rs2735945	0.974
															rs4975616	14	rs3816659	0.962
															rs4975616	15	rs421629	0.949
															rs4975616	16	rs414965	0.936
															rs4975616	17	rs31490	0.936
															rs4975616	18	rs31487	0.936
															rs4975616	19	rs27070	0.936
															rs4975616	20	rs13178866	0.936
															rs4975616	21	rs11133729	0.936
															rs4975616	22	rs460073	0.924
															rs4975616	23	rs459961	0.924
															rs4975616	24	rs457130	0.924
															rs4975616	25	rs456366	0.924
															rs4975616	26	rs455433	0.924
															rs4975616	27	rs31484	0.924
															rs4975616	28	rs2853666	0.913
															rs4975616	29	rs462608	0.911
															rs4975616	30	rs40181	0.911
															rs4975616	31	rs37007	0.911
															rs4975616	32	rs27069	0.911
															rs4975616	33	rs381949	0.911
															rs4975616	34	rs27996	0.911
															rs4975616	35	rs370348	0.899
															rs4975616	36	rs37011	0.899
															rs4975616	37	rs111986123	0.899
															rs4975616	38	rs2736102	0.887
															rs4975616	39	rs466502	0.887
															rs4975616	40	rs421284	0.887
															rs4975616	41	rs37009	0.886
															rs4975616	42	rs37008	0.886
															rs4975616	43	rs37010	0.876
															rs4975616	44	rs383009	0.873
															rs4975616	45	rs40182	0.861
															rs4975616	46	rs42269	0.861
															rs4975616	47	rs2447853	0.723
															rs4975616	48	rs36115365	0.707
															rs4975616	49	rs35953391	0.707
															rs4975616	50	rs380145	0.695
															rs4975616	51	rs7446461	0.693
															rs4975616	52	rs13170453	0.683
															rs4975616	53	rs27071	0.658
															rs4975616	54	rs27068	0.645
