# Supplementary material for: Characterization of population-based variation and putative functional elements for the multiple-cancer susceptibility loci at 5p15.33
Source: F1000Res. 2014 Oct 2;3:231. [Version 1] doi: 10.12688/f1000research.5186.1 (PMC4654438; doi:10.12688/f1000research.5186.1)
Supplement: Supplementary file 4 [file f1000research-3-5532-s0003.tgz]

Archive with 1 entries (1 files):
- 5d71473f-463f-45b9-8a5f-310498a12d9b.xlsx
