# Supplementary material for: Characterization of population-based variation and putative functional elements for the multiple-cancer susceptibility loci at 5p15.33
Source: F1000Res. 2014 Oct 2;3:231. [Version 1] doi: 10.12688/f1000research.5186.1 (PMC4654438; doi:10.12688/f1000research.5186.1)
Supplement: Supplementary file 4 [file f1000research-3-5532-s0003.tgz › 5d71473f-463f-45b9-8a5f-310498a12d9b.xlsx]

## Sheet: S Table 1
Supplemental Table 3. Previously reported multiple-cancer susceptibility loci at 5q15.33 and their surrogates at an r2 ≥ 0.6 and regulatory elements.
Locus	Position		H3K4 Me1	H3K4 Me3	H3K27 Ac	DNAse	Regulatory motifs altered	Proteins bound	CpG island	RegulomeDB score	Mammal Conserv.
rs3891054	1267202	TERT				• (5)				5
rs13156167	1275857	TERT				• (12)				5
rs10054203	1279964	TERT				• (18)				5
rs7734992	1280128	TERT				• (15)	Mtf1			5
rs4975538	1280830	TERT				• (19)				5	•
rs7726159	1282319	TERT				• (19)				5
rs7725218	1282414	TERT				• (26)	Mrg			5
rs7713218	1283312	TERT				• (8)				5
rs7717443	1283486	TERT				• (5)				5
rs72709458	1283755	TERT				• (12)				5	•
rs4449583	1284135	TERT				• (8)				5	•
rs10866498	1285162	TERT								5	•
rs7705526	1285974	TERT								—
rs74682426	1289975	TERT					Nkx2		•	6
rs2853672	1292983	TERT					c-Myc, Max		•	6
rs2853669	1295349	Intergenic	• (3)	• (14)		• (24)	RBP-Jkappa	POLR2A	•	2b
rs2735940	1296486	Intergenic	• (3)			• (8)				5
rs2736109	1296759	Intergenic				• (4)				5
rs2736107	1297854	Intergenic								—	•
rs7449190	1297918	Intergenic								—
rs2853667	1300070	Intergenic					NR3C, AP-2			5
rs2735946	1300429	Intergenic					Zfx			5
rs2736102	1302144	Intergenic					GTF2IRD1-isoform2			6
rs2853666	1302914	Intergenic					Pax-4, SREBP			6	•
rs114743111	1303580	Intergenic								—
rs2735945	1303901	Intergenic					d5a			6	•
rs73022249	1304082	Intergenic					Hoxa3			6	•
rs10052815	1304238	Intergenic								—	•
rs76236979	1304301	Intergenic								5	•
rs2735944	1304432	Intergenic					EWSR1-FLI1, GATA, ATF5, Irf3			5
rs4404721	1306165	Intergenic								—
rs4530805	1306331	Intergenic					RREB-1			5
rs7446461	1306521	Intergenic								—	•
rs11133727	1306765	Intergenic					Smad3			6	•
rs116713268	1307442	Intergenic					Foxl1, Foxi1, Foxj2, Foxp1, TATA, Oct-1, Freac-7, TBP, TEF, Zfp128			6
rs12518438	1307469	Intergenic					Foxl1, Pou3f2, Foxi1, Foxj2, Foxp1, TATA, Oct-1, POU3F2, Six6, TBP			6
rs61574973	1309168	Intergenic								—
rs60622800	1309904	Intergenic					Lyf-1, Ikaros			6	•
rs6554758	1310152	Intergenic					Foxd3, Foxi1, Fox, Foxj2, Foxa, Foxj1, Foxp1, Nanog, FAC1			6
rs12332579	1311198	Intergenic	• (4)				Zfp281	RFX3		3a
rs6866294	1311693	Intergenic								—
rs6866783	1312020	Intergenic								—
rs35953391	1312329	Intergenic	• (5)	• (3)	• (3)			ETS1		5	•
rs13356727	1312457	Intergenic	• (6)	• (4)	• (3)	• (4)	Foxj3	ETS1		3a	•
rs13355267	1312935	Intergenic	• (6)	• (4)	• (3)		Zbtb3	ETS1		5
rs73022270	1312962	Intergenic	• (6)	• (4)	• (3)			ETS1		5	•
rs36115365	1313242	Intergenic	• (7)	• (6)	• (3)	• (20)	NRSF	ETS1, ELF1, IRF4, BCL11A, POU2F2, PAX5, SPI1, POLR2A, NFKB1, GABPA, MEF2C, MEF2A		4
rs28379291	1313701	Intergenic	• (8)	• (6)	• (3)	• (3)	Zfp691	MAX, ETS1		3a
rs10078017	1314009	Intergenic								—
rs6554759	1317102	Intergenic	• (9)	• (6)	• (6)	• (9)				5
rs13170453	1317481	Intergenic								—
rs3816659	1317820	Intergenic	• (2)							—
rs421629	1320136	CLPTM1L			• (3)		NF-AT			5
rs59669852	1321463	CLPTM1L				• (2)	CREB			5
rs10073340	1321873	CLPTM1L				• (4)				5
rs381949	1322468	CLPTM1L			• (3)			POLR2A		4	•
rs34880677	1322654	CLPTM1L								—	•
rs428499	1322663	CLPTM1L								—
rs410805	1323196	CLPTM1L			• (3)	• (6)	GATA-2			5
rs13178866	1323212	CLPTM1L				• (7)				5
rs414965	1324121	CLPTM1L			• (4)		CTCF, SP1, SP3			5
rs421284	1325590	CLPTM1L	• (3)		• (6)	• (14)	HIF1			5
rs466502	1325767	CLPTM1L	• (3)		• (6)	• (10)	Bach1, Bach2, NF-E2			5
rs58414558	1326122	CLPTM1L				• (11)				5
rs11133729	1327101	CLPTM1L	• (4)	• (2)	• (12)	• (12)				5
rs383009	1327851	CLPTM1L			• (10)	• (27)				5	•
rs183149508	1328527	CLPTM1L	• (4)		• (10)	• (36)		TBP		4
rs380145	1328897	CLPTM1L	• (4)	• (2)	• (10)	• (5)		GTF2F1, POL2-S2, ZNF263		4
rs370348	1331219	CLPTM1L	• (5)	• (6)	• (6)		RREB-1			5
rs59840241	1331271	CLPTM1L	• (5)	• (4)	• (6)		Pax-4, LRH1			5
rs2447853	1333077	CLPTM1L				• (14)				5
rs397640	1334729	CLPTM1L								6
rs457130	1336178	CLPTM1L				• (2)	Myf, LBP-9, AP-4, CTCF, E12	POLR2A, ETS1		2b
rs455433	1336243	CLPTM1L				• (2)	Gm397, Bhlhb2, Zscan4	POLR2A, ETS1		3a
rs460073	1336459	CLPTM1L				• (4)	Gfi1	ETS1		2b
rs462608	1336626	CLPTM1L					SOX8	ETS1		5
rs11960116	1336901	CLPTM1L								5	•
rs456366	1337070	CLPTM1L					ZNF219, WT1	SPl1		4
rs459961	1337106	CLPTM1L						SPl1		4
rs31484	1337906	CLPTM1L					PPAR			6
rs36019446	1339890	CLPTM1L								—	•
rs42269	1339985	CLPTM1L				• (2)				—	•
rs35595862	1340252	CLPTM1L				• (11)		CTCF		4
rs31487	1341101	CLPTM1L								—
rs7732291	1341490	CLPTM1L	• (4)	• (4)	• (3)		Myf, Lmo2-complex, AREB6, E2A, MyoD			5
rs111986123	1342157	CLPTM1L	• (4)	• (4)	• (3)	• (9)	Pax-4, Gm397, Zscan4, NRF-1	MEF2A, POLR2A, TCF12		3a
rs11948616	1343682	CLPTM1L	• (20)	• (31)	• (9)	• (10)				5	•
rs31490	1344458	CLPTM1L	• (19)	• (42)	• (15)	• (32)		MAX		4
rs27996	1345474		• (6)	• (69)	• (18)	• (47)		POLR2A, E2F1, CDX2, ELF1, GABPA, HNF4A		4
rs27071	1346081		• (18)	• (20)	• (13)	• (16)		CDX2		4
rs27070	1346303		• (17)	• (19)	• (9)	• (5)				5	•
rs27069	1347128		• (5)	• (12)	• (3)	• (3)	HIC1			5
rs27068	1347239		• (5)	• (6)	• (3)	• (4)	NRSF, REST, NRSE			5	•
rs37011	1348798					• (3)	MIF-1, NR4A2	RFX3		4
rs71575565	1349130					• (24)	ZNF219, KROX, Zfp281, UF1H3BETA, SP1, SP3, CAC-bindingprotein, zfp740	RAD21, CTCF, RFX3		2b
rs37010	1349535					• (22)	Nkx2	CTCF, MYC, RAD21, RFX3		4
rs37009	1350339					• (3)		RFX3		4
rs40182	1350397					• (2)	Evi-1, AML, RUNX1			5
rs37008	1351538					• (3)				5
rs37007	1352372						TATA, Tbp			6
rs40181	1354462						EWSR1-FLI1, Elf1, PU.1			6
Existence of a regulatory signature is indicated as dots (number of cell types this signature was observed; only indicated if occuring in ≥2 cell types).
RegulomeDB score indicates: 2b = TF binding + any motif + DNase Footprint + DNase peak, 3a = TF binding + any motif + DNase peak, 4 =TF binding + DNase peak, 5 =TF binding or DNase peak, 6 =motif hit; — =no data available.
Highlighted rows indicate the SNPs that result in a likely functional consequence (RegulomeDB score of 2);
Mammal Conserv. = measurement of evolutionary placental mammal basewise conservation, the conserved sites are indicated.
