# Supplementary material for: Characterization of population-based variation and putative functional elements for the multiple-cancer susceptibility loci at 5p15.33
Source: F1000Res. 2014 Oct 2;3:231. [Version 1] doi: 10.12688/f1000research.5186.1 (PMC4654438; doi:10.12688/f1000research.5186.1)
Supplement: Supplementary file 5 [file f1000research-3-5532-s0004.tgz › ce319722-bd32-48cb-abb3-e4daceefdbf4.xlsx]

## Sheet: by pop
Supplementary Table 4. Risk allele fequencies of the cancer-associated SNPs at the TERT-CLPTM1L locus by population
					European ancestry populations					East Asian ancestry populations			American ancestry populations			African ancestry populations
SNP	Position	Gene	Cancer(s)	Alleles‡	CEU	TSI	GBR	FIN	IBS	CHB	CHS	JPT	CLM	MXL	PUR	ASW	LWK	YRI
rs4246742	1267356	TERT	Lung	T:A	0.847	0.867	0.892	0.72	0.929	0.624	0.55	0.652	0.833	0.677	0.827	0.667	0.665	0.687
rs10069690	1279790	TERT	Breast	C:T	0.282	0.24	0.239	0.339	0.286	0.175	0.095	0.213	0.225	0.234	0.3	0.544	0.636	0.67
rs2242652	1280028	TERT	Prostate	G:A	0.188	0.204	0.182	0.258	0.25	0.175	0.1	0.225	0.15	0.177	0.218	0.158	0.159	0.119
rs13167280	1280477	TERT	Bladder	G:A	0.129	0.107	0.17	0.118	0.107	0.186	0.24	0.14	0.108	0.185	0.118	0.061	0.028	0.006
rs2736100	1286516	TERT	Lung, CNS, Bladder, Pancreas, Testis	A:C	0.518	0.52	0.438	0.511	0.571	0.418	0.385	0.376	0.45	0.452	0.436	0.465	0.455	0.403
rs2853676	1288547	TERT	CNS, Lung	C:T	0.253	0.301	0.273	0.258	0.357	0.155	0.15	0.18	0.275	0.218	0.318	0.202	0.233	0.199
rs2736098	1294086	TERT	Bladder, Lung	C:T	0.318	0.209	0.244	0.172	0.25	0.418	0.325	0.236	0.2	0.266	0.109	0.096	0.051	0.045
rs2736108	1297488	Intergenic	Breast	C:T	0.341	0.281	0.301	0.183	0.286	0.33	0.24	0.202	0.225	0.298	0.136	0.114	0.051	0.051
rs2853668	1300025	Intergenic	Pancreas, Lung, Colon	G:T	0.229	0.311	0.25	0.237	0.25	0.33	0.28	0.107	0.333	0.347	0.236	0.509	0.523	0.54
rs2735845	1300584	Intergenic	Lung	C:G	0.206	0.219	0.205	0.151	0.357	0.381	0.355	0.152	0.292	0.306	0.136	0.114	0.006	0.051
rs4635969	1308552	Intergenic	Lung, Pancreas, Testis	G:A	0.2	0.199	0.165	0.199	0.25	0.124	0.15	0.084	0.117	0.089	0.182	0.298	0.29	0.42
rs4975615	1315343	Intergenic	Lung	A:G	0.394	0.367	0.409	0.522	0.429	0.17	0.195	0.118	0.242	0.177	0.445	0.447	0.438	0.58
rs4975616	1315660	Intergenic	Lung, Pancreas, Testis	A:G	0.418	0.408	0.415	0.532	0.429	0.17	0.195	0.118	0.258	0.218	0.5	0.702	0.653	0.801
rs1801075	1317949	Intergenic	Lung	T:C	0.182	0.148	0.188	0.247	0.179	0.052	0.04	0.039	0.133	0.089	0.264	0.14	0.136	0.142
rs451360	1319680	CLPTM1L	Lung	C:A	0.212	0.204	0.188	0.242	0.321	0.119	0.15	0.084	0.15	0.081	0.2	0.044	0.017	0.023
rs380286	1320247	CLPTM1L	Lung	G:A	0.435	0.418	0.415	0.538	0.5	0.16	0.175	0.067	0.317	0.226	0.545	0.605	0.568	0.67
rs402710	1320722	CLPTM1L	Bladder, Lung	C:T	0.329	0.276	0.358	0.446	0.429	0.258	0.315	0.309	0.317	0.258	0.418	0.43	0.403	0.557
rs401681	1322087	CLPTM1L	Bladder, Prostate, Pancreas, BCC, Melanoma, SCC, Lung	C:T	0.435	0.418	0.42	0.554	0.5	0.278	0.33	0.303	0.375	0.347	0.573	0.57	0.557	0.625
rs465498	1325803	CLPTM1L	Lung	A:G	0.441	0.434	0.426	0.538	0.5	0.165	0.19	0.135	0.317	0.226	0.527	0.544	0.563	0.619
rs452932	1330253	CLPTM1L	Lung	T:C	0.435	0.439	0.426	0.538	0.5	0.165	0.19	0.112	0.317	0.226	0.545	0.553	0.557	0.625
rs452384	1330840	CLPTM1L	Lung	T:C	0.435	0.439	0.426	0.527	0.5	0.165	0.19	0.112	0.317	0.226	0.545	0.553	0.557	0.625
rs467095	1336221	CLPTM1L	Lung	T:C	0.435	0.449	0.426	0.532	0.5	0.165	0.195	0.112	0.317	0.226	0.555	0.675	0.659	0.79
rs31489	1342714	CLPTM1L	Lung, Pancreas, Testis	C:A	0.424	0.403	0.392	0.495	0.5	0.165	0.19	0.112	0.292	0.185	0.482	0.412	0.415	0.568
‡ major allele:minor allele, and the risk allele is underlined; CEU = Utah residents with European ancestry; TSI = Toscani in Italia; GBR = British from England and Scotland; FIN = Finnish from Finland; IBS = Iberian populations in Spain; CHB = Han Chinese in Beijing, China; CHS = Han Chinese South; JPT = Japanese in Toyko, Japan; CLM = Colombian in Medellin, Colombia; MXL= Mexican Ancestry in Lo…
